# Supplementary material for: Phenotypic Characterization of a Virulent PRRSV-1 Isolate in a Reproductive Model With and Without Prior Heterologous Modified Live PRRSV-1 Vaccination
Source: Front Vet Sci. 2022 Apr 7;9:820233. doi: 10.3389/fvets.2022.820233 (PMC9022457; doi:10.3389/fvets.2022.820233)
Supplement: Supplementary file 1 [file Table_1.XLSX]

## Sheet: SupplTable1
Supplementary Table 1
List of degenerated overlapping primers used for PCR amplification and sequencing of PRRSV-1 cDNA. Numbering refers to AUT15-33, or ReproCyc® PRRS EU.
All primers that refer to ReproCyc® PRRS EU are marked with an asterisk at the end (*).
primer name	nucleotide sequence	forward/reverse	position (nt)
PRS324	CAATGGCACCAAGGTCAGTGTCC	rev	341 - 363
PRS328	GYGAWCTYCAAGTTTAYGAGC	for	572 - 592
PRS329	GAGCTCCAARCAGGCCATG	for	2084 - 2102
PRS330	CCRATACTCGGATGCCTTCC	for	3690 - 3709
PRS331	CCACGTGGTGCRGCTGCTG	for	5175 - 5194
PRS332	AYGTRATYGTTCTGCTTGGGC	for	6715 - 6735
PRS333	TGCCTGGGGTCCTACGCCT	for	8166 - 8185
PRS334	GAYGATGATGTYATYTACACACC	for	9817 - 9840
PRS335	CTCTCACCGATGTGTACCTY	for	11184 - 11204
PRS336	CGTCCGGGTACGAYAAYCTY	for	12684 - 12704
PRS337	GTGTCWCGCGGCCGACTCYTG	for	14185 - 14206
PRS338	TGGTCRGACACGTGCATGGAG	rev	650 - 670
PRS339	RGGCCTTKGAGGAKGGRAG	rev	2124 - 2143
PRS340	GCCATCCAAGAACCAAAAACAC	rev	3754 - 3776
PRS341	CTGAARGCACCTTCRAGRAGGG	rev	5287 – 5309
PRS342	CATTRATRTCGAGGATGGATCC	rev	6747 - 6769
PRS318	CAGGAGGCCAGGTCGGCCTCGAG	rev	8570 - 8592
PRS344	GGAATACCTRCAAACTTTRAGAGC	rev	9887 - 9911
PRS345	TTCCAGCATTTTGAYGCCGTC	rev	11233 - 11254
PRS346	MGGATGGAAYTGGGCCGCT	rev	12750 - 12768
PRS347	AAATGCACATATGTCATGTAYCC	rev	14252 - 14275
PRS353	TTTTTTTTTTTTTTTTTTTTAATTACGGTC	rev	15084 - 15103
PRSq1	TCAACTGTGCCAGTTGCTGG	for	14666 - 14685
			14484 - 14503*
PRSq2	TGRGGCTTCTCAGGCTTTTC	rev	14738 - 14757
PRSq3	CCCAGCGTCGACAGCCTAGGG	for	14700 - 14720
PRSq4	TGTGGCTTCTCAGGCTTCTTC	rev	14556 -14577*
PRSq5	CCCAGCGCCAGCAAYCTAGGG	for	14519 -14540*
