# Supplementary material for: Phenotypic Characterization of a Virulent PRRSV-1 Isolate in a Reproductive Model With and Without Prior Heterologous Modified Live PRRSV-1 Vaccination
Source: Front Vet Sci. 2022 Apr 7;9:820233. doi: 10.3389/fvets.2022.820233 (PMC9022457; doi:10.3389/fvets.2022.820233)
Supplement: Supplementary file 2 [file Table_2.XLSX]

## Sheet: SupplTable2
Sample_ID	Sample_type	Animal_ID	Group	PRRSV_Ct(single_runs)	PRRSV_GE/mL	Actin_Ct(single_runs)		Sample_ID	Sample_type	Animal_ID	Group	PRRSV_Ct(single_runs)	PRRSV_GE/mL	Actin_Ct(single_runs)		Sample_ID	Sample_type	Animal_ID	Group	PRRSV_Ct(single_runs)	PRRSV_GE/mL	Actin_Ct(single_runs)		Sample_ID	Sample_type	Animal_ID	Group	PRRSV_Ct(single_runs)	PRRSV_GE/g	Actin_Ct(single_runs)		Sample_ID	Sample_type	Animal_ID	Group	PRRSV_Ct(single_runs)	PRRSV_GE/g	Actin_Ct(single_runs)		Sample_ID	Sample_type	Animal_ID	Group	PRRSV_Ct(single_runs)	PRRSV_GE/g	Actin_Ct(single_runs)
1	gilt_serum_SD0	g1	1	No Ct		No Ct		201	lung	g1	1	No Ct		27.68		501	fetal_serum	g1_L1	1	No Ct		33.7		1001	thymus	g1_L1	1	No Ct		20.54		6001	endometrium	g1_L1	1	No Ct		25.32		7001	placenta	g1_L1	1	No Ct		35.52
2	gilt_serum_SD0	g2	1	No Ct		29.05		202	tonsil	g1	1	No Ct		23.18		502	fetal_serum	g1_L2	1	No Ct		30.69		1002	thymus	g1_L2	1	No Ct		18.33		6002	endometrium	g1_L2	1	No Ct		23.91		7002	placenta	g1_L2	1	No Ct		29.58
3	gilt_serum_SD0	g3	1	No Ct		30.5		203	uterine_ln	g1	1	No Ct		20.05		503	fetal_serum	g1_L3	1	No Ct		33.6		1003	thymus	g1_L3	1	No Ct		16.7		6003	endometrium	g1_L3	1	No Ct		26.43		7003	placenta	g1_L3	1	No Ct		23.32
4	gilt_serum_SD0	g4	1	No Ct		31.53		204	tracheobr_ln	g1	1	No Ct		24.73		504	fetal_serum	g1_L4	1	No Ct		29.1		1004	thymus	g1_R5	1	No Ct		17.11		6004	endometrium	g1_R5	1	No Ct		26.02		7004	placenta	g1_R5	1	No Ct		24.14
5	gilt_serum_SD0	g5	2	No Ct		29.12		205	lung	g5	2	No Ct		23.58		505	fetal_serum	g1_L5	1	No Ct		24.55		1005	thymus	g1_L4	1	No Ct		17.06		6005	endometrium	g1_R6	1	No Ct		25.79		7005	placenta	g1_R6	1	No Ct		22.41
6	gilt_serum_SD0	g6	2	No Ct		31.18		206	tonsil	g5	2	No Ct		18.43		506	fetal_serum	g1_R1	1	No Ct		29.47		1006	thymus	g1_L5	1	No Ct		18.81		6006	endometrium	g1_L4	1	No Ct		29.09		7006	placenta	g1_L4	1	No Ct		24.27
7	gilt_serum_SD0	g7	2	No Ct		31.66		207	uterine_ln	g5	2	No Ct		18.97		507	fetal_serum	g1_R2	1	No Ct		30.78		1007	thymus	g1_R1	1	No Ct		19.58		6007	endometrium	g1_L5	1	No Ct		24.75		7007	placenta	g1_L5	1	No Ct		24.38
8	gilt_serum_SD0	g8	2	No Ct		31.9		208	tracheobr_ln	g5	2	No Ct		23.06		508	fetal_serum	g1_R3	1	No Ct		32.18		1008	thymus	g1_R2	1	No Ct		20.76		6009	endometrium	g1_R1	1	No Ct		24.43		7008	placenta	g1_R1	1	No Ct		27.51
13	gilt_serum_SD0	g13	3	No Ct		30.37		217	lung	g13	3	No Ct		24.2		509	fetal_serum	g1_R4	1	No Ct		31.07		1009	thymus	g1_R3	1	No Ct		21.26		6008	endometrium	g1_R2	1	No Ct		25.47		7009	placenta	g1_R2	1	No Ct		26.61
14	gilt_serum_SD0	g14	3	No Ct		31.22		218	tonsil	g13	3	25.1963	293646528	18.11		510	fetal_serum	g1_R5	1	No Ct		29.88		1010	thymus	g1_R4	1	No Ct		18.14		6010	endometrium	g1_R3	1	No Ct		25.22		7010	placenta	g1_R3	1	No Ct		26.13
15	gilt_serum_SD0	g15	3	No Ct		31.11		219	uterine_ln	g13	3	24.682	399516712	19.36		511	fetal_serum	g1_R6	1	No Ct		36.13		1011	thymus	g1_R6	1	No Ct		19.2		6011	endometrium	g1_R4	1	No Ct		20.88		7011	placenta	g1_R4	1	No Ct		34.81
16	gilt_serum_SD0	g16	3	No Ct		35.34		220	tracheobr_ln	g13	3	18.4996	16180106040	20.4		512	fetal_serum	g5_L1	2	No Ct		28.75		1012	thymus	g5_L1	2	No Ct		18.59		6012	endometrium	g5_L5	2	No Ct		26.33		7012	placenta	g5_L5	2	No Ct		24.25
21	gilt_serum_SD0	g21	4	No Ct		30.19		221	lung	g14	3	17.1332	36663418400	26.2		513	fetal_serum	g5_L2	2	No Ct		33.24		1013	thymus	g5_R8	2	No Ct		18.06		6013	endometrium	g5_R9	2	No Ct		24.15		7013	placenta	g5_R9	2	No Ct		25
22	gilt_serum_SD0	g22	4	No Ct		27.75		222	tonsil	g14	3	23.2446	944639164	20.79		514	fetal_serum	g5_L3	2	No Ct		31.71		1014	thymus	g5_R9	2	No Ct		18.62		6014	endometrium	g5_L1	2	No Ct		23.92		7014	placenta	g5_L1	2	No Ct		20.59
23	gilt_serum_SD0	g23	4	No Ct		33.38		223	uterine_ln	g14	3	24.019	594183604	20.25		515	fetal_serum	g5_L4	2	No Ct		28.35		1015	thymus	g5_R1	2	No Ct		18.11		6015	endometrium	g5_L2	2	No Ct		25.27		7015	placenta	g5_L2	2	No Ct		26.52
24	gilt_serum_SD0	g24	4	No Ct		35.3		224	tracheobr_ln	g14	3	29.1186	2.8055e+07	29.83		516	fetal_serum	g5_L5	2	No Ct		33.65		1016	thymus	g5_R3	2	No Ct		18.45		6016	endometrium	g5_L3	2	No Ct		24.9		7016	placenta	g5_L3	2	No Ct		29.07
25	gilt_serum_SD6	g1	1	No Ct		29.97		225	lung	g21	4	31.2605	7.78249e+06	24.95		517	fetal_serum	g5_L6	2	No Ct		29.85		1017	thymus	g5_R2	2	No Ct		18.14		6017	endometrium	g5_L4	2	No Ct		23.62		7017	placenta	g5_L4	2	No Ct		21.74
26	gilt_serum_SD6	g2	1	No Ct		27.47		226	tonsil	g21	4	20.018	6519137520	20.19		518	fetal_serum	g5_L7	2	No Ct		28.86		1018	thymus	g5_L2	2	No Ct		17.99		6018	endometrium	g5_L6	2	No Ct		24.98		7018	placenta	g5_L6	2	No Ct		23.15
27	gilt_serum_SD6	g3	1	No Ct		26.91		227	uterine_ln	g21	4	18.0307	21423357200	19.54		519	fetal_serum	g5_L8	2	No Ct		26.57		1019	thymus	g5_L3	2	No Ct		18.22		6019	endometrium	g5_R1	2	No Ct		29.01		7019	placenta	g5_R1	2	No Ct		19.84
28	gilt_serum_SD6	g4	1	No Ct		27.41		228	tracheobr_ln	g21	4	18.5153	16028956720	20.38		520	fetal_serum	g5_L9	2	No Ct		29.09		1020	thymus	g5_L4	2	No Ct		20.6		6020	endometrium	g5_R8	2	No Ct		25.06		7020	placenta	g5_R8	2	No Ct		20.41
29	gilt_serum_SD6	g5	2	No Ct		26.48		229	lung	g22	4	25.6275	226832788	26.51		521	fetal_serum	g5_R1	2	No Ct		29.02		1021	thymus	g5_R4	2	No Ct		19.4		6021	endometrium	g5_R2	2	No Ct		25.16		7021	placenta	g5_R2	2	No Ct		21.11
30	gilt_serum_SD6	g6	2	No Ct		28.59		230	tonsil	g22	4	16.4592	54888008000	20.38		522	fetal_serum	g5_R2	2	No Ct		29.01		1022	thymus	g5_L5	2	No Ct		18.41		6022	endometrium	g5_R3	2	No Ct		26.24		7022	placenta	g5_R3	2	No Ct		21.29
31	gilt_serum_SD6	g7	2	No Ct		32.7		231	uterine_ln	g22	4	16.293	60631569600	19.76		523	fetal_serum	g5_R3	2	No Ct		33.38		1023	thymus	g5_R5	2	No Ct		23.1		6023	endometrium	g5_R4	2	No Ct		25.01		7023	placenta	g5_R4	2	No Ct		22.5
32	gilt_serum_SD6	g8	2	No Ct		31.71		232	tracheobr_ln	g22	4	15.7061	86157363600	20.67		524	fetal_serum	g5_R4	2	No Ct		28.84		1024	thymus	g5_L6	2	No Ct		17.77		6024	endometrium	g5_R5	2	No Ct		25.72		7024	placenta	g5_R5	2	No Ct		23.79
37	gilt_serum_SD6	g13	3	No Ct		32.26		233	lung	g2	1	No Ct		23.71		525	fetal_serum	g5_R5	2	No Ct		32.16		1025	thymus	g5_R6	2	No Ct		18.23		6025	endometrium	g5_R6	2	No Ct		23.63		7025	placenta	g5_R6	2	No Ct		25.3
38	gilt_serum_SD6	g14	3	35.3988	130605	30.51		234	tonsil	g2	1	No Ct		20.81		526	fetal_serum	g5_R6	2	No Ct		32.08		1026	thymus	g5_L7	2	No Ct		17.69		6026	endometrium	g5_L7	2	No Ct		24.83		7026	placenta	g5_R7	2	No Ct		24.02
39	gilt_serum_SD6	g15	3	32.1193	930345	29.76		235	uterine_ln	g2	1	No Ct		21.02		527	fetal_serum	g5_R7	2	No Ct		28.31		1027	thymus	g5_R7	2	No Ct		17.22		6027	endometrium	g5_R7	2	No Ct		22.82		7027	placenta	g5_L7	2	No Ct		23.4
40	gilt_serum_SD6	g16	3	No Ct		28.95		236	tracheobr_ln	g2	1	No Ct		25.73		528	fetal_serum	g5_R8	2	No Ct		31.04		1028	thymus	g5_L8	2	No Ct		17.77		6028	endometrium	g5_L8	2	No Ct		24		7028	placenta	g5_L8	2	No Ct		23.8
45	gilt_serum_SD6	g21	4	21.7723	455902500	28.79		237	lung	g6	2	No Ct		24.97		529	fetal_serum	g5_R9	2	No Ct		35.64		1029	thymus	g5_L9	2	No Ct		17.46		6029	endometrium	g5_L9	2	No Ct		21.86		7029	placenta	g5_L9	2	No Ct		22.25
46	gilt_serum_SD6	g22	4	17.4412	6094650000	27.57		238	tonsil	g6	2	No Ct		18.68		562	fetal_serum	g13_L1	3	No Ct		26.57		1062	thymus	g21_L1	4	No Ct		24.13		6062	endometrium	g21_L7	4	28.2796	56128982	28.45		7062	placenta	g21_L7	4	No Ct		24.06
47	gilt_serum_SD6	g23	4	19.5582	1720673760	33.23		239	uterine_ln	g6	2	No Ct		21.24		563	fetal_serum	g13_L2	3	No Ct		29.34		1063	thymus	g21_R1	4	15.4053	106841014000	18.53		6063	endometrium	g21_R7	4	No Ct		21.76		7063	placenta	g21_R7	4	No Ct		22.19
48	gilt_serum_SD6	g24	4	18.1993	4147725000	33.88		240	tracheobr_ln	g6	2	No Ct		25.06		564	fetal_serum	g13_L3	3	No Ct		29.16		1064	thymus	g21_L2	4	No Ct		17.55		6064	endometrium	g21_L1	4	28.6491	45192840	22.65		7064	placenta	g21_L1	4	No Ct		23.08
49	gilt_serum_SD14	g1	1	No Ct		33.63		249	lung	g3	1	No Ct		23.28		565	fetal_serum	g13_L4	3	No Ct		28.74		1065	thymus	g21_R2	4	17.6087	29340077200	33.53		6065	endometrium	g21_L2	4	No Ct		25.25		7065	placenta	g21_L2	4	No Ct		20.9
50	gilt_serum_SD14	g2	1	No Ct		31.23		250	tonsil	g3	1	No Ct		19.07		566	fetal_serum	g13_R1	3	No Ct		29.62		1066	thymus	g21_R3	4	17.3924	33308942800	31.17		6066	endometrium	g21_L3	4	26.1374	1.74625e+08	22.48		7066	placenta	g21_L3	4	No Ct		23.67
51	gilt_serum_SD14	g3	1	No Ct		30.82		251	uterine_ln	g3	1	No Ct		20.06		567	fetal_serum	g13_R2	3	No Ct		29.86		1067	thymus	g21_L3	4	No Ct		18.09		6067	endometrium	g21_L4	4	No Ct		21.42		7067	placenta	g21_L4	4	24.108	663683776	22.73
52	gilt_serum_SD14	g4	1	No Ct		30.7		252	tracheobr_ln	g3	1	No Ct		26.51		568	fetal_serum	g13_R3	3	No Ct		29.2		1068	thymus	g21_R4	4	No Ct		19.35		6068	endometrium	g21_L5	4	No Ct		22.36		7068	placenta	g21_L5	4	No Ct		22.03
53	gilt_serum_SD14	g5	2	No Ct		32.6		253	lung	g7	2	No Ct		25.24		569	fetal_serum	g14_L1	3	No Ct		29.35		1069	thymus	g21_L4	4	No Ct		18.81		6069	endometrium	g21_L6	4	20.1859	6470699200	21.56		7069	placenta	g21_L6	4	No Ct		23.68
54	gilt_serum_SD14	g6	2	No Ct		31.35		254	tonsil	g7	2	No Ct		22.38		570	fetal_serum	g14_L2	3	No Ct		31.12		1070	thymus	g21_R5	4	No Ct		30.43		6070	endometrium	g21_L8	4	22.9966	1244403328	21.29		7070	placenta	g21_L8	4	No Ct		20.09
55	gilt_serum_SD14	g7	2	No Ct		35.05		255	uterine_ln	g7	2	No Ct		21.5		571	fetal_serum	g14_L3	3	No Ct		28.55		1071	thymus	g21_L5	4	No Ct		25.78		6071	endometrium	g21_R1	4	23.5581	895236580	22.47		7071	placenta	g21_R1	4	19.255	16165454480	29.29
56	gilt_serum_SD14	g8	2	No Ct		32.37		256	tracheobr_ln	g7	2	No Ct		23.02		572	fetal_serum	g14_L4	3	No Ct		33.29		1072	thymus	g21_L6	4	No Ct		18.08		6072	endometrium	g21_R2	4	23.0589	1199726388	22.07		7072	placenta	g21_R2	4	No Ct		23.05
61	gilt_serum_SD14	g13	3	No Ct		31.26		265	lung	g15	3	No Ct		22.16		573	fetal_serum	g14_L5	3	No Ct		31.87		1073	thymus	g21_R6	4	No Ct		17.61		6073	endometrium	g21_R3	4	No Ct		20.15		7073	placenta	g21_R3	4	21.0901	4833495240	23.36
62	gilt_serum_SD14	g14	3	No Ct		31.72		266	tonsil	g15	3	21.7741	2278251920	20.48		574	fetal_serum	g14_L6	3	No Ct		30.68		1074	thymus	g21_L7	4	No Ct		18.42		6074	endometrium	g21_R4	4	21.0745	3842179320	20.96		7074	placenta	g21_R4	4	No Ct		22.58
63	gilt_serum_SD14	g15	3	No Ct		32.23		267	uterine_ln	g15	3	23.2502	941496864	17.53		575	fetal_serum	g14_L7	3	No Ct		25.96		1075	thymus	g21_R7	4	No Ct		18.04		6075	endometrium	g21_R5	4	No Ct		22.05		7075	placenta	g21_R5	4	No Ct		23.62
64	gilt_serum_SD14	g16	3	No Ct		33.31		268	tracheobr_ln	g15	3	24.0188	594262396	20.89		576	fetal_serum	g14_L8	3	No Ct		32.22		1076	thymus	g21_L8	4	No Ct		20.06		6076	endometrium	g21_R6	4	24.26	593088020	20.5		7076	placenta	g21_R6	4	No Ct		21.04
69	gilt_serum_SD14	g21	4	32.12	1.17951e+06	32.12		269	lung	g16	3	No Ct		23.67		577	fetal_serum	g14_L9	3	No Ct		30.65		1077	thymus	g22_L1	4	14.9899	136318414400	24.8		6077	endometrium	g22_L3	4	18.3978	18468919840	17		7077	placenta	g22_L3	4	20.0062	9861344080	21.68
70	gilt_serum_SD14	g22	4	21.9244	466541250	28.94		270	tonsil	g16	3	22.3859	1579582620	20.59		578	fetal_serum	g14_R1	3	No Ct		32.36		1078	thymus	g22_R1	4	No Ct		34.08		6078	endometrium	g22_R10	4	18.3508	18985307600	22.16		7078	placenta	g22_R10	4	18.2683	30938616800	27.04
71	gilt_serum_SD14	g23	4	29.9742	1.27859e+06	34.55		271	uterine_ln	g16	3	23.6892	723888368	21.18		579	fetal_serum	g14_R2	3	No Ct		28.55		1079	thymus	g22_L2	4	21.0985	3788600760	32.48		6079	endometrium	g22_L1	4	18.4266	18159529920	20.42		7079	placenta	g22_L1	4	16.7813	82296368000	27.09
72	gilt_serum_SD14	g24	4	26.4162	3.34716e+07	34.49		272	tracheobr_ln	g16	3	27.3622	8.02951e+07	22.63		580	fetal_serum	g14_R3	3	No Ct		26.43		1080	thymus	g22_R10	4	14.4223	190168244000	18.35		6080	endometrium	g22_L2	4	22.0058	2225161120	21.98		7080	placenta	g22_L2	4	17.8161	41659769200	24.14
73	gilt_serum_SD17	g1	1	No Ct		30.26		273	lung	g23	4	No Ct		26.68		581	fetal_serum	g14_R4	3	No Ct		29.85		1081	thymus	g22_R2	4	13.621	304272192000	27.65		6081	endometrium	g22_L7	4	20.7851	4553145800	21.16		7081	placenta	g22_L7	4	22.0309	2602743640	23.21
74	gilt_serum_SD17	g2	1	No Ct		28.34		274	tonsil	g23	4	20.0871	6255090520	18.85		582	fetal_serum	g14_R5	3	No Ct		26.4		1082	thymus	g22_R3	4	14.2283	213085460000	19.54		6082	endometrium	g22_L4	4	23.759	795714780	21.2		7082	placenta	g22_L4	4	24.1903	628696376	26.6
75	gilt_serum_SD17	g3	1	No Ct		33.03		275	uterine_ln	g23	4	17.8304	24152749600	20.79		583	fetal_serum	g14_R6	3	No Ct		27.89		1083	thymus	g22_L3	4	15.2979	113789342800	20.42		6083	endometrium	g22_L5	4	20.2237	6328817320	21.2		7083	placenta	g22_L5	4	22.1924	2340366280	21.05
76	gilt_serum_SD17	g4	1	No Ct		30.9		276	tracheobr_ln	g23	4	23.3603	881442352	20.51		584	fetal_serum	g14_R7	3	No Ct		33.02		1084	thymus	g22_L4	4	19.4033	10240352360	28.32		6084	endometrium	g22_L6	4	21.5893	2840901840	20.97		7084	placenta	g22_L6	4	24.8843	398239156	23.49
77	gilt_serum_SD17	g5	2	No Ct		32.26		277	lung	g24	4	22.1907	1775339468	22.08		585	fetal_serum	g14_R8	3	No Ct		32.23		1085	thymus	g22_R4	4	20.4054	5688857440	30.27		6085	endometrium	g22_L8	4	25.3759	308230552	22.35		7085	placenta	g22_L8	4	not sampled		not sampled
78	gilt_serum_SD17	g6	2	No Ct		28.31		278	tonsil	g24	4	22.5587	1424307976	21.52		586	fetal_serum	g21_L1	4	No Ct		30.66		1086	thymus	g22_L5	4	14.5865	172711688800	18.43		6086	endometrium	g22_R1	4	24.0741	661417568	20.41		7086	placenta	g22_R1	4	not sampled		not sampled
79	gilt_serum_SD17	g7	2	No Ct		32.21		279	uterine_ln	g24	4	19.45	9159401160	21.55		587	fetal_serum	g21_L2	4	30.6251	2.2758e+06	26.11		1087	thymus	g22_R5	4	15.9775	76379651600	19.23		6087	endometrium	g22_R2	4	28.106	6.21451e+07	22.34		7087	placenta	g22_R2	4	22.0755	2527478520	24.09
80	gilt_serum_SD17	g8	2	No Ct		30.59		280	tracheobr_ln	g24	4	19.3053	9988368040	22.56		588	fetal_serum	g21_L3	4	No Ct		31.32		1088	thymus	g22_R6	4	15.6841	90720733600	25.95		6088	endometrium	g22_R3	4	22.1117	2091139680	20.3		7088	placenta	g22_R3	4	20.0015	9892166760	27.47
85	gilt_serum_SD17	g13	3	No Ct		31.85		281	lung	g4	1	No Ct		22.49		589	fetal_serum	g21_L4	4	No Ct		30.05		1089	thymus	g22_L6	4	15.9217	78921631600	17.9		6089	endometrium	g22_R4	4	18.19	20863183600	21.53		7089	placenta	g22_R4	4	not sampled		not sampled
86	gilt_serum_SD17	g14	3	No Ct		32.09		282	tonsil	g4	1	No Ct		24.06		590	fetal_serum	g21_L5	4	No Ct		32.28		1090	thymus	g22_R7	4	27.1206	1.10774e+08	18.34		6090	endometrium	g22_R5	4	23.4133	974561364	20.64		7090	placenta	g22_R5	4	20.7131	6193820360	27.69
87	gilt_serum_SD17	g15	3	No Ct		31		283	uterine_ln	g4	1	No Ct		21.51		591	fetal_serum	g21_L6	4	No Ct		29.09		1091	thymus	g22_L7	4	16.6257	52222962400	17.88		6091	endometrium	g22_R6	4	23.9359	717292352	33.26		7091	placenta	g22_R6	4	21.4823	3734196760	28.5
88	gilt_serum_SD17	g16	3	No Ct		30.96		284	tracheobr_ln	g4	1	No Ct		23.19		592	fetal_serum	g21_L7	4	No Ct		30.05		1092	thymus	g22_L8	4	16.0778	72013824400	31.99		6092	endometrium	g22_R7	4	20.1091	6768758080	19.94		7092	placenta	g22_R7	4	29.1657	23813944	32.11
93	gilt_serum_SD17	g21	4	28.2627	11331825	29.15		285	lung	g8	2	No Ct		31.52		593	fetal_serum	g21_L8	4	No Ct		29.8		1093	thymus	g22_R8	4	18.5075	17317656160	29.79		6093	endometrium	g22_R8	4	21.3749	3221617280	22.82		7093	placenta	g22_R8	4	not sampled		not sampled
94	gilt_serum_SD17	g22	4	25.0163	76080750	32.69		286	tonsil	g8	2	No Ct		18.15		594	fetal_serum	g21_R1	4	11.9186	166280250000	28.99		1094	thymus	g22_R9	4	15.6096	94772706000	19.43		6094	endometrium	g22_R9	4	22.8404	1363790092	21.77		7094	placenta	g22_R9	4	23.5692	946004892	25.43
95	gilt_serum_SD17	g23	4	30.4773	2.65886e+06	29.64		287	uterine_ln	g8	2	No Ct		19.62		597	fetal_serum	g21_R4	4	No Ct		34.15		1095	thymus	g22_R11	4	18.5477	16913903440	27.37		6095	endometrium	g22_R11	4	19.1094	12166722960	21.63		7095	placenta	g22_R11	4	22.0997	2487651040	23.03
96	gilt_serum_SD17	g24	4	30.2981	2.96188e+06	30.16		288	tracheobr_ln	g8	2	No Ct		19.72		598	fetal_serum	g21_R5	4	No Ct		29.08		1096	thymus	g13_R1	3	No Ct		20.26		6096	endometrium	g13_L2	3	No Ct		23.34		7096	placenta	g13_L2	3	No Ct		24.66
97	gilt_serum_necropsy	g1	1	No Ct		28.47										599	fetal_serum	g21_R6	4	No Ct		33.45		1097	thymus	g13_L1	3	No Ct		17.26		6097	endometrium	g13_R3	3	No Ct		21.88		7097	placenta	g13_R3	3	No Ct		21.96
98	gilt_serum_necropsy	g5	2	No Ct		30.15										600	fetal_serum	g21_R7	4	No Ct		31.05		1098	thymus	g13_L2	3	No Ct		17.58		6098	endometrium	g13_R1	3	No Ct		21.7		7098	placenta	g13_R1	3	No Ct		27.3
101	gilt_serum_necropsy	g13	3	No Ct		29.01										601	fetal_serum	g22_L1	4	14.3704	102176000	29.07		1099	thymus	g13_R2	3	No Ct		16.36		6099	endometrium	g13_R2	3	No Ct		20.72		7099	placenta	g13_R2	3	No Ct		27.12
102	gilt_serum_necropsy	g14	3	No Ct		27.83										603	fetal_serum	g22_L3	4	12.3512	128340000000	28.82		1100	thymus	g13_R3	3	No Ct		16.87		6100	endometrium	g13_L1	3	No Ct		19.65		7100	placenta	g13_L1	3	No Ct		18.49
103	gilt_serum_necropsy	g21	4	No Ct		30.08										605	fetal_serum	g22_L5	4	13.8583	52060500000	30.22		1101	thymus	g13_L3	3	No Ct		17		6101	endometrium	g13_L3	3	No Ct		33.55		7101	placenta	g13_L3	3	No Ct		20.87
104	gilt_serum_necropsy	g22	4	27.6052	15002400	29.41										606	fetal_serum	g22_L6	4	13.4814	65239125000	32.36		1102	thymus	g13_L4	3	No Ct		19.38		6102	endometrium	g13_L4	3	No Ct		19.37		7102	placenta	g13_L4	3	No Ct		19.27
105	gilt_serum_necropsy	g2	1	No Ct		28.43										607	fetal_serum	g22_L7	4	13.2093	76780500000	29.5		1103	thymus	g14_L1	3	No Ct		17.46		6103	endometrium	g14_L3	3	No Ct		34.42		7103	placenta	g14_L3	3	No Ct		22.07
106	gilt_serum_necropsy	g6	2	No Ct		27.92										611	fetal_serum	g22_R3	4	31.0961	1.71657e+06	35.72		1104	thymus	g14_R1	3	No Ct		17.77		6104	endometrium	g14_R3	3	No Ct		20.27		7104	placenta	g14_R3	3	No Ct		20.79
109	gilt_serum_necropsy	g3	1	No Ct		29.5										613	fetal_serum	g22_R5	4	16.7207	9382162500	32.51		1105	thymus	g14_L2	3	No Ct		17.48		6105	endometrium	g14_L1	3	No Ct		20.57		7105	placenta	g14_L1	3	No Ct		20.05
110	gilt_serum_necropsy	g7	2	No Ct		29.99										614	fetal_serum	g22_R6	4	15.7893	16385512500	34.27		1106	thymus	g14_R2	3	No Ct		16.64		6106	endometrium	g14_L2	3	No Ct		22.92		7106	placenta	g14_L2	3	No Ct		22.14
113	gilt_serum_necropsy	g15	3	No Ct		29.37										615	fetal_serum	g22_R7	4	19.5108	1765500000	33.44		1107	thymus	g14_L3	3	No Ct		17.44		6107	endometrium	g14_L4	3	No Ct		21.74		7107	placenta	g14_L4	3	No Ct		20.17
114	gilt_serum_necropsy	g16	3	No Ct		29.56										617	fetal_serum	g22_R9	4	13.822	53204250000	28.49		1108	thymus	g14_R3	3	No Ct		18.96		6108	endometrium	g14_L5	3	No Ct		20.47		7108	placenta	g14_L5	3	No Ct		21.56
115	gilt_serum_necropsy	g23	4	No Ct		30										618	fetal_serum	g22_R10	4	11.3504	233652000000	30.53		1109	thymus	g14_L4	3	No Ct		17.32		6109	endometrium	g14_L6	3	No Ct		20.49		7109	placenta	g14_L6	3	No Ct		34.45
116	gilt_serum_necropsy	g24	4	31.0586	1.87328e+06	28.56										619	fetal_serum	g22_R11	4	12.2244	138466500000	32.05		1110	thymus	g14_L5	3	No Ct		18.07		6110	endometrium	g14_L7	3	No Ct		21.15		7110	placenta	g14_L7	3	No Ct		21.88
117	gilt_serum_necropsy	g4	1	No Ct		29.63										620	fetal_serum	g2_L1	1	No Ct		36.06		1112	thymus	g14_R4	3	No Ct		16.4		6112	endometrium	g14_L9	3	No Ct		20.6		7111	placenta	g14_L8	3	No Ct		21.47
118	gilt_serum_necropsy	g8	2	No Ct		32.8										621	fetal_serum	g2_L2	1	No Ct		37.18		1113	thymus	g14_L6	3	No Ct		18.04		6111	endometrium	g14_L8	3	No Ct		21.33		7112	placenta	g14_L9	3	No Ct		20.24
																622	fetal_serum	g2_L3	1	No Ct		33.22		1114	thymus	g14_L7	3	No Ct		17.52		6113	endometrium	g14_R1	3	No Ct		20.67		7113	placenta	g14_R1	3	No Ct		23.74
																623	fetal_serum	g2_L4	1	No Ct		26.57		1115	thymus	g14_R5	3	No Ct		17.04		6114	endometrium	g14_R2	3	No Ct		19.53		7114	placenta	g14_R2	3	No Ct		17.58
																624	fetal_serum	g2_L5	1	No Ct		32.09		1116	thymus	g14_L8	3	No Ct		17.67		6115	endometrium	g14_R4	3	No Ct		20.37		7115	placenta	g14_R4	3	No Ct		18.78
																625	fetal_serum	g2_L6	1	No Ct		30.28		1117	thymus	g14_L9	3	No Ct		17.81		6116	endometrium	g14_R5	3	No Ct		19.48		7116	placenta	g14_R5	3	No Ct		19.07
																626	fetal_serum	g2_L7	1	No Ct		31.44		1118	thymus	g14_R6	3	No Ct		17.73		6117	endometrium	g14_R6	3	No Ct		20.94		7117	placenta	g14_R6	3	No Ct		25.51
																627	fetal_serum	g2_L8	1	No Ct		29.92		1119	thymus	g14_R7	3	No Ct		18.32		6118	endometrium	g14_R8	3	No Ct		19.59		7118	placenta	g14_R8	3	No Ct		18.2
																628	fetal_serum	g2_L9	1	No Ct		30.76		1120	thymus	g14_R8	3	No Ct		20.61		6119	endometrium	g14_R7	3	No Ct		20.28		7119	placenta	g14_R7	3	No Ct		18.31
																629	fetal_serum	g2_R1	1	No Ct		30.29		1121	thymus	g2_L1	1	No Ct		15.9		6120	endometrium	g2_L6	1	No Ct		26.17		7120	placenta	g2_L6	1	No Ct		19.45
																630	fetal_serum	g2_R2	1	No Ct		33.6		1122	thymus	g2_R1	1	No Ct		16.77		6121	endometrium	g2_R5	1	No Ct		20.46		7121	placenta	g2_R5	1	No Ct		19.57
																631	fetal_serum	g2_R3	1	No Ct		35.08		1123	thymus	g2_L2	1	No Ct		16.63		6122	endometrium	g2_L1	1	No Ct		21.91		7122	placenta	g2_L1	1	No Ct		20.11
																632	fetal_serum	g2_R4	1	No Ct		29.2		1124	thymus	g2_R2	1	No Ct		16.28		6123	endometrium	g2_L2	1	No Ct		31.52		7123	placenta	g2_L2	1	No Ct		20.44
																633	fetal_serum	g2_R5	1	No Ct		35.93		1125	thymus	g2_L3	1	No Ct		17.29		6124	endometrium	g2_L3	1	No Ct		21.94		7124	placenta	g2_L3	1	No Ct		24.95
																634	fetal_serum	g2_R6	1	No Ct		30.2		1126	thymus	g2_R3	1	No Ct		17.33		6125	endometrium	g2_L4	1	No Ct		20.13		7125	placenta	g2_L4	1	No Ct		20.29
																635	fetal_serum	g2_R7	1	No Ct		31.24		1127	thymus	g2_L4	1	No Ct		16.27		6126	endometrium	g2_L5	1	No Ct		20.1		7126	placenta	g2_L5	1	No Ct		17.05
																636	fetal_serum	g2_R8	1	No Ct		31.88		1128	thymus	g2_L5	1	No Ct		16.85		6127	endometrium	g2_L7	1	No Ct		22.33		7127	placenta	g2_L7	1	No Ct		21.42
																637	fetal_serum	g2_R9	1	No Ct		28.06		1129	thymus	g2_R4	1	No Ct		17.48		6128	endometrium	g2_R3	1	No Ct		20.05		7128	placenta	g2_R3	1	No Ct		19.15
																638	fetal_serum	g2_R10	1	No Ct		27.86		1130	thymus	g2_L6	1	No Ct		17.48		6129	endometrium	g2_L8	1	No Ct		21.59		7129	placenta	g2_L8	1	No Ct		21.75
																639	fetal_serum	g2_R11	1	No Ct		32.39		1131	thymus	g2_R5	1	No Ct		18.47		6130	endometrium	g2_L9	1	No Ct		19.36		7130	placenta	g2_L9	1	No Ct		18.28
																640	fetal_serum	g2_R12	1	No Ct		33.82		1132	thymus	g2_L7	1	No Ct		20.01		6131	endometrium	g2_R1	1	No Ct		21.81		7131	placenta	g2_R1	1	No Ct		19.84
																641	fetal_serum	g6_L1	2	No Ct		30.02		1133	thymus	g2_R6	1	No Ct		17.51		6132	endometrium	g2_R2	1	No Ct		21.07		7132	placenta	g2_R2	1	No Ct		21.25
																642	fetal_serum	g6_L2	2	No Ct		35.65		1134	thymus	g2_L8	1	No Ct		18.15		6133	endometrium	g2_R8	1	No Ct		19.37		7133	placenta	g2_R8	1	No Ct		19.2
																643	fetal_serum	g6_L3	2	No Ct		34.47		1135	thymus	g2_L9	1	No Ct		17.58		6134	endometrium	g2_R4	1	No Ct		21.26		7134	placenta	g2_R4	1	No Ct		20.88
																644	fetal_serum	g6_L4	2	No Ct		28.04		1136	thymus	g2_R7	1	No Ct		17.96		6135	endometrium	g2_R6	1	No Ct		18.18		7135	placenta	g2_R6	1	No Ct		19.27
																645	fetal_serum	g6_L5	2	No Ct		35.43		1137	thymus	g2_R8	1	No Ct		18.02		6136	endometrium	g2_R7	1	No Ct		19.83		7136	placenta	g2_R7	1	No Ct		23.98
																646	fetal_serum	g6_L6	2	No Ct		29.4		1138	thymus	g2_R9	1	No Ct		17.72		6137	endometrium	g2_R9	1	No Ct		18.95		7137	placenta	g2_R9	1	No Ct		18.29
																647	fetal_serum	g6_L7	2	No Ct		29.81		1139	thymus	g2_R10	1	No Ct		18.11		6138	endometrium	g2_R10	1	No Ct		20.62		7138	placenta	g2_R10	1	No Ct		19.53
																648	fetal_serum	g6_L8	2	No Ct		30.14		1140	thymus	g2_R11	1	No Ct		31.48		6139	endometrium	g2_R11	1	No Ct		18.95		7139	placenta	g2_R11	1	No Ct		19.1
																649	fetal_serum	g6_L9	2	No Ct		27.85		1141	thymus	g2_R12	1	No Ct		29.21		6140	endometrium	g2_R12	1	No Ct		20.58		7140	placenta	g2_R12	1	No Ct		18.37
																650	fetal_serum	g6_L10	2	No Ct		29.77		1142	thymus	g6_L1	2	No Ct		18.04		6141	endometrium	g6_L6	2	No Ct		20.12		7141	placenta	g6_L6	2	No Ct		19.02
																651	fetal_serum	g6_R1	2	No Ct		31.03		1143	thymus	g6_R1	2	No Ct		18.23		6142	endometrium	g6_R8	2	No Ct		22.23		7142	placenta	g6_R8	2	No Ct		19.11
																652	fetal_serum	g6_R2	2	No Ct		34.84		1144	thymus	g6_L2	2	No Ct		19.34		6143	endometrium	g6_L1	2	No Ct		22.1		7143	placenta	g6_L1	2	No Ct		19.25
																653	fetal_serum	g6_R3	2	No Ct		32.14		1145	thymus	g6_R2	2	No Ct		20.5		6144	endometrium	g6_L2	2	No Ct		21.24		7144	placenta	g6_L2	2	No Ct		19.61
																654	fetal_serum	g6_R4	2	No Ct		30.68		1146	thymus	g6_L3	2	No Ct		18.6		6145	endometrium	g6_L3	2	No Ct		19.91		7145	placenta	g6_L3	2	No Ct		23.14
																655	fetal_serum	g6_R5	2	No Ct		32.51		1147	thymus	g6_R3	2	No Ct		17.63		6146	endometrium	g6_L4	2	No Ct		20.33		7146	placenta	g6_L4	2	No Ct		22.42
																656	fetal_serum	g6_R6	2	No Ct		35		1148	thymus	g6_L4	2	No Ct		19.44		6147	endometrium	g6_L5	2	No Ct		32.4		7147	placenta	g6_L5	2	No Ct		24.46
																657	fetal_serum	g6_R7	2	No Ct		26.68		1149	thymus	g6_L5	2	No Ct		18.21		6148	endometrium	g6_L7	2	No Ct		18.15		7148	placenta	g6_L7	2	No Ct		22.04
																658	fetal_serum	g6_R8	2	No Ct		27.37		1150	thymus	g6_R4	2	No Ct		19.57		6149	endometrium	g6_L8	2	No Ct		21.39		7149	placenta	g6_L8	2	No Ct		18.28
																676	fetal_serum	g3_L1	1	No Ct		27.1		1151	thymus	g6_L6	2	No Ct		18.45		6150	endometrium	g6_L9	2	No Ct		19.71		7150	placenta	g6_L9	2	No Ct		19.31
																677	fetal_serum	g3_L2	1	No Ct		31.88		1152	thymus	g6_R5	2	No Ct		18.79		6151	endometrium	g6_L10	2	No Ct		18.35		7151	placenta	g6_L10	2	No Ct		19.36
																678	fetal_serum	g3_L3	1	No Ct		26.97		1153	thymus	g6_L7	2	No Ct		18.3		6152	endometrium	g6_R1	2	No Ct		17.71		7152	placenta	g6_R1	2	No Ct		21.66
																679	fetal_serum	g3_L4	1	No Ct		29.36		1154	thymus	g6_R6	2	No Ct		16.54		6153	endometrium	g6_R2	2	No Ct		18.43		7153	placenta	g6_R2	2	No Ct		21.13
																680	fetal_serum	g3_L5	1	No Ct		28.6		1155	thymus	g6_L8	2	No Ct		15.9		6154	endometrium	g6_R3	2	No Ct		19.24		7154	placenta	g6_R3	2	No Ct		22.02
																681	fetal_serum	g3_L6	1	No Ct		29.41		1156	thymus	g6_R7	2	No Ct		30.57		6155	endometrium	g6_R4	2	No Ct		18.26		7155	placenta	g6_R4	2	No Ct		23.63
																682	fetal_serum	g3_R1	1	No Ct		32.51		1157	thymus	g6_L9	2	No Ct		33.46		6156	endometrium	g6_R5	2	No Ct		17.83		7156	placenta	g6_R5	2	No Ct		25.73
																683	fetal_serum	g3_R2	1	No Ct		30.18		1158	thymus	g6_L10	2	No Ct		28.03		6157	endometrium	g6_R6	2	No Ct		18.03		7157	placenta	g6_R6	2	No Ct		21.36
																684	fetal_serum	g3_R3	1	No Ct		30.56		1159	thymus	g6_R8	2	No Ct		28.75		6158	endometrium	g6_R7	2	No Ct		17.49		7158	placenta	g6_R7	2	No Ct		20.12
																685	fetal_serum	g3_R4	1	No Ct		33.77		1178	thymus	g3_L1	1	No Ct		31.12		6177	endometrium	g3_L2	1	No Ct		19.92		7177	placenta	g3_L2	1	No Ct		19.49
																686	fetal_serum	g3_R5	1	No Ct		28.57		1179	thymus	g3_R2	1	No Ct		31.59		6178	endometrium	g3_L6	1	No Ct		30.39		7178	placenta	g3_L6	1	No Ct		19.27
																687	fetal_serum	g3_R6	1	No Ct		31.71		1180	thymus	g3_L2	1	No Ct		15.1		6180	endometrium	g3_L1	1	No Ct		17.16		7179	placenta	g3_L1	1	No Ct		17.22
																688	fetal_serum	g3_R7	1	No Ct		28.58		1181	thymus	g3_R3	1	No Ct		17.32		6181	endometrium	g3_L3	1	No Ct		31		7180	placenta	g3_L3	1	No Ct		19.58
																689	fetal_serum	g3_R8	1	No Ct		30.26		1182	thymus	g3_L3	1	No Ct		16.12		6182	endometrium	g3_L4	1	No Ct		17.2		7181	placenta	g3_L4	1	No Ct		21.32
																690	fetal_serum	g7_L1	2	No Ct		27.01		1183	thymus	g3_L4	1	No Ct		13.3		6183	endometrium	g3_L5	1	No Ct		17.61		7182	placenta	g3_L5	1	No Ct		21.43
																691	fetal_serum	g7_L2	2	No Ct		29.48		1184	thymus	g3_R4	1	No Ct		25.63		6184	endometrium	g3_R1	1	No Ct		19.8		7183	placenta	g3_R1	1	No Ct		22.78
																692	fetal_serum	g7_L3	2	No Ct		28.2		1185	thymus	g3_L5	1	No Ct		15.78		6185	endometrium	g3_R2	1	No Ct		32.47		7184	placenta	g3_R2	1	No Ct		20.49
																693	fetal_serum	g7_L4	2	No Ct		29.11		1186	thymus	g3_L6	1	No Ct		25.05		6186	endometrium	g3_R3	1	No Ct		18.12		7185	placenta	g3_R3	1	No Ct		21.26
																694	fetal_serum	g7_L5	2	No Ct		28.8		1187	thymus	g3_R5	1	No Ct		32.31		6187	endometrium	g3_R4	1	No Ct		20.26		7186	placenta	g3_R4	1	No Ct		23.21
																695	fetal_serum	g7_L6	2	No Ct		30.98		1189	thymus	g3_R7	1	No Ct		15.12		6188	endometrium	g3_R6	1	No Ct		20.94		7187	placenta	g3_R6	1	No Ct		30.03
																696	fetal_serum	g7_L7	2	No Ct		29.73		1188	thymus	g3_R6	1	No Ct		31.08		6189	endometrium	g3_R5	1	No Ct		18.13		7188	placenta	g3_R5	1	No Ct		20.6
																697	fetal_serum	g7_L8	2	No Ct		29.16		1190	thymus	g3_R8	1	No Ct		30.25		6190	endometrium	g3_R8	1	No Ct		16.99		7189	placenta	g3_R8	1	No Ct		21.55
																698	fetal_serum	g7_L9	2	No Ct		27.63		1191	thymus	g3_R1	1	No Ct		17.15		6191	endometrium	g3_R7	1	No Ct		21.28		7190	placenta	g3_R7	1	No Ct		19.84
																699	fetal_serum	g7_L10	2	No Ct		28.34		1192	thymus	g7_L1	2	No Ct		16.38		6192	endometrium	g7_R3	2	No Ct		18.04		7191	placenta	g7_R3	2	No Ct		20.07
																700	fetal_serum	g7_L11	2	No Ct		25.85		1193	thymus	g7_L2	2	No Ct		20.86		6193	endometrium	g7_L10	2	No Ct		19.8		7192	placenta	g7_L10	2	No Ct		18.87
																701	fetal_serum	g7_L12	2	No Ct		27.74		1194	thymus	g7_L3	2	No Ct		14.41		6194	endometrium	g7_L1	2	No Ct		19.46		7193	placenta	g7_L1	2	No Ct		20.08
																702	fetal_serum	g7_L13	2	No Ct		30.63		1195	thymus	g7_R1	2	No Ct		16.34		6195	endometrium	g7_L2	2	No Ct		21.04		7194	placenta	g7_L2	2	No Ct		34.13
																703	fetal_serum	g7_R1	2	No Ct		28.03		1196	thymus	g7_L4	2	No Ct		31.36		6196	endometrium	g7_L3	2	No Ct		18.03		7195	placenta	g7_L3	2	No Ct		19.76
																704	fetal_serum	g7_R2	2	No Ct		28.76		1197	thymus	g7_L5	2	No Ct		29.34		6197	endometrium	g7_L4	2	No Ct		18.3		7196	placenta	g7_L4	2	No Ct		18.5
																705	fetal_serum	g7_R3	2	No Ct		30.5		1198	thymus	g7_R2	2	No Ct		30.55		6198	endometrium	g7_L5	2	No Ct		19.17		7197	placenta	g7_L5	2	No Ct		19.84
																706	fetal_serum	g7_R4	2	No Ct		30.89		1199	thymus	g7_L6	2	No Ct		35.1		6199	endometrium	g7_L6	2	No Ct		18.43		7198	placenta	g7_L6	2	No Ct		17.92
																707	fetal_serum	g7_R5	2	No Ct		30.59		1200	thymus	g7_R3	2	No Ct		16.52		6200	endometrium	g7_L7	2	No Ct		19.05		7199	placenta	g7_L7	2	No Ct		18.99
																708	fetal_serum	g7_R6	2	No Ct		30.57		1201	thymus	g7_L7	2	No Ct		17.09		6201	endometrium	g7_L8	2	No Ct		34.29		7200	placenta	g7_L8	2	No Ct		19.56
																743	fetal_serum	g15_L1	3	No Ct		30.68		1202	thymus	g7_L8	2	No Ct		31.92		6202	endometrium	g7_L9	2	No Ct		17.9		7201	placenta	g7_L9	2	No Ct		19.19
																744	fetal_serum	g15_L2	3	33.191	489758	31.07		1203	thymus	g7_R4	2	No Ct		34.08		6203	endometrium	g7_R1	2	No Ct		31.69		7202	placenta	g7_R1	2	No Ct		21.51
																745	fetal_serum	g15_L3	3	No Ct		30.46		1204	thymus	g7_L9	2	No Ct		16.08		6204	endometrium	g7_R2	2	No Ct		21.92		7203	placenta	g7_R2	2	No Ct		18.76
																746	fetal_serum	g15_L4	3	No Ct		31.75		1205	thymus	g7_R5	2	No Ct		15.39		6205	endometrium	g7_R4	2	No Ct		20.46		7204	placenta	g7_R4	2	No Ct		20.25
																747	fetal_serum	g15_L5	3	No Ct		31.3		1206	thymus	g7_L10	2	No Ct		16.27		6206	endometrium	g7_R5	2	No Ct		18.46		7205	placenta	g7_R5	2	No Ct		25.28
																748	fetal_serum	g15_L6	3	No Ct		27.24		1207	thymus	g7_L11	2	No Ct		15.42		6207	endometrium	g7_R6	2	No Ct		19.22		7206	placenta	g7_R6	2	No Ct		22.01
																749	fetal_serum	g15_L7	3	31.5508	1.30748e+06	29.71		1208	thymus	g7_L12	2	No Ct		31.39		6208	endometrium	g7_L11	2	No Ct		18.49		7207	placenta	g7_L11	2	No Ct		21.31
																750	fetal_serum	g15_R1	3	No Ct		No Ct		1209	thymus	g7_R6	2	No Ct		17.33		6209	endometrium	g7_L12	2	No Ct		19.65		7208	placenta	g7_L12	2	No Ct		17.87
																751	fetal_serum	g15_R2	3	No Ct		27.7		1210	thymus	g7_L13	2	No Ct		31.18		6210	endometrium	g7_L13	2	No Ct		18.26		7209	placenta	g7_L13	2	No Ct		22.34
																752	fetal_serum	g15_R3	3	34.6397	205744	31.17		1245	thymus	g23_R1	4	No Ct		30.57		6245	endometrium	g23_L5	4	25.2164	320071864	21.6		7244	placenta	g23_L5	4	19.8591	10863353200	20.69
																753	fetal_serum	g15_R4	3	14.5084	35277562500	30.85		1246	thymus	g23_L1	4	No Ct		32.03		6246	endometrium	g23_R11	4	24.6048	478631384	22.61		7245	placenta	g23_R11	4	20.3038	8108259600	21.9
																754	fetal_serum	g15_R5	3	11.7397	185074875000	No Ct		1247	thymus	g23_R2	4	No Ct		34.85		6247	endometrium	g23_L1	4	32.7171	2.30202e+06	21.55		7246	placenta	g23_L1	4	No Ct		18.44
																755	fetal_serum	g15_R6	3	12.0235	156157875000	29.94		1248	thymus	g23_R3	4	No Ct		17.65		6248	endometrium	g23_L2	4	No Ct		19.74		7247	placenta	g23_L2	4	28.1557	4.62834e+07	19.65
																756	fetal_serum	g16_L1	3	No Ct		31.33		1249	thymus	g23_L2	4	No Ct		21.19		6249	endometrium	g23_L3	4	No Ct		21.7		7248	placenta	g23_L3	4	not sampled		not sampled
																757	fetal_serum	g16_L2	3	No Ct		30.53		1250	thymus	g23_R4	4	19.4881	13866679120	24.7		6250	endometrium	g23_L4	4	22.7726	1597717912	20.23		7249	placenta	g23_L4	4	21.3994	3155488280	23.13
																758	fetal_serum	g16_L3	3	No Ct		28.71		1251	thymus	g23_R5	4	18.0392	35973800800	20.53		6251	endometrium	g23_L6	4	29.2603	2.23777e+07	22.78		7250	placenta	g23_L6	4	22.3388	1791760096	27.71
																759	fetal_serum	g16_L4	3	No Ct		31.36		1252	thymus	g23_L3	4	No Ct		20.21		6252	endometrium	g23_L7	4	26.1999	1.67583e+08	19.88		7251	placenta	g23_L7	4	18.8432	14719246080	25.35
																760	fetal_serum	g16_L5	3	No Ct		31.05		1253	thymus	g23_R6	4	22.7799	1590131368	29.77		6253	endometrium	g23_L8	4	27.7298	6.1252e+07	21.47		7252	placenta	g23_L8	4	23.7267	776500788	27.19
																761	fetal_serum	g16_L6	3	No Ct		No Ct		1254	thymus	g23_L4	4	18.1628	33162614800	20.23		6254	endometrium	g23_R1	4	No Ct		21.14		7253	placenta	g23_R1	4	No Ct		20.64
																762	fetal_serum	g16_L7	3	No Ct		32.07		1255	thymus	g23_L5	4	16.2506	116687950400	19.73		6255	endometrium	g23_R2	4	No Ct		21.07		7254	placenta	g23_R2	4	No Ct		23.77
																763	fetal_serum	g16_L8	3	No Ct		30.54		1256	thymus	g23_L6	4	17.1959	62650896000	30.83		6256	endometrium	g23_R3	4	No Ct		21.03		7255	placenta	g23_R3	4	No Ct		23.4
																764	fetal_serum	g16_L9	3	No Ct		28.18		1257	thymus	g23_L7	4	14.6983	324018968000	32.46		6257	endometrium	g23_R4	4	24.3886	551795384	21.28		7256	placenta	g23_R4	4	22.0805	2093390880	22.07
																765	fetal_serum	g16_L10	3	No Ct		30.22		1258	thymus	g23_R7	4	19.1713	17080154560	20.67		6258	endometrium	g23_R5	4	26.3056	1.56327e+08	19.19		7257	placenta	g23_R5	4	21.7248	2593738840	21.02
																766	fetal_serum	g16_L11	3	No Ct		27.82		1259	thymus	g23_L8	4	17.247	60579041600	29.13		6259	endometrium	g23_R6	4	No Ct		21.86		7258	placenta	g23_R6	4	29.6787	2.15198e+07	28.46
																767	fetal_serum	g16_R1	3	No Ct		28.5		1260	thymus	g23_R8	4	15.9387	143266555600	16.48		6260	endometrium	g23_R7	4	27.3398	7.91651e+07	21.32		7259	placenta	g23_R7	4	20.4498	5591324200	22.76
																768	fetal_serum	g16_R2	3	No Ct		34.23		1261	thymus	g23_R9	4	17.659	46197250400	20.84		6261	endometrium	g23_R8	4	26.4862	5.04811e+07	22.43		7260	placenta	g23_R8	4	22.0224	2168018160	22.37
																769	fetal_serum	g16_R3	3	No Ct		31.38		1262	thymus	g23_R10	4	18.093	34722508800	28.46		6262	endometrium	g23_R9	4	26.3189	1.62893e+08	20.55		7261	placenta	g23_R9	4	24.3888	521083388	25.09
																770	fetal_serum	g16_R4	3	No Ct		27.98		1263	thymus	g23_R11	4	12.1491	1733560948000	16.18		6263	endometrium	g23_R10	4	26.0322	193614456	19.59		7262	placenta	g23_R10	4	27.2091	9.52809e+07	34.82
																771	fetal_serum	g16_R5	3	No Ct		33.23		1264	thymus	g24_L1	4	19.4722	14012388040	19.79		6264	endometrium	g24_L2	4	24.049	639477748	21.41		7263	placenta	g24_L2	4	21.3108	3328399200	22.53
																772	fetal_serum	g16_R6	3	No Ct		27.88		1265	thymus	g24_L2	4	17.899	39447590000	23.79		6265	endometrium	g24_R4	4	31.3093	2.90071e+06	21.85		7264	placenta	g24_R4	4	No Ct		19.02
																773	fetal_serum	g16_R7	3	No Ct		36.23		1266	thymus	g24_R1	4	No Ct		21.62		6266	endometrium	g24_L1	4	24.9713	366853676	21.7		7265	placenta	g24_L1	4	22.8968	1280186152	24.57
																774	fetal_serum	g16_R8	3	No Ct		28.91		1267	thymus	g24_R2	4	No Ct		17.41		6267	endometrium	g24_L3	4	26.5002	1.37547e+08	21.09		7266	placenta	g24_L3	4	26.6853	130633384	24.53
																775	fetal_serum	g16_R9	3	No Ct		29.4		1268	thymus	g24_R3	4	No Ct		21.25		6268	endometrium	g24_L4	4	No Ct		19.92		7267	placenta	g24_L4	4	No Ct		20.87
																776	fetal_serum	g16_R10	3	No Ct		28.5		1269	thymus	g24_L3	4	21.0727	4889118640	21.45		6269	endometrium	g24_L5	4	No Ct		21.38		7268	placenta	g24_L5	4	No Ct		21.01
																777	fetal_serum	g23_L1	4	No Ct		31.54		1270	thymus	g24_L4	4	No Ct		19.3		6270	endometrium	g24_L6	4	No Ct		21.42		7269	placenta	g24_L6	4	33.3431	2.36639e+06	21.53
																778	fetal_serum	g23_L2	4	No Ct		31.12		1271	thymus	g24_R4	4	No Ct		17.93		6271	endometrium	g24_L7	4	No Ct		24.45		7270	placenta	g24_L7	4	No Ct		19.89
																779	fetal_serum	g23_L3	4	32.0075	994732	31.04		1272	thymus	g24_L5	4	No Ct		16.55		6272	endometrium	g24_R1	4	No Ct		21.13		7271	placenta	g24_R1	4	No Ct		19.8
																780	fetal_serum	g23_L4	4	14.0731	45780000000	29.16		1273	thymus	g24_L6	4	No Ct		18.43		6273	endometrium	g24_R8	4	No Ct		21.2		7272	placenta	g24_R8	4	No Ct		28.91
																781	fetal_serum	g23_L5	4	12.681	105348375000	29.67		1274	thymus	g24_L7	4	No Ct		32.29		6274	endometrium	g24_R2	4	No Ct		19.56		7273	placenta	g24_R2	4	No Ct		23.17
																782	fetal_serum	g23_R1	4	32.8075	616170	25.28		1275	thymus	g24_R5	4	No Ct		27.33		6275	endometrium	g24_R7	4	No Ct		21.61		7274	placenta	g24_R7	4	No Ct		23.34
																783	fetal_serum	g23_R2	4	25.4487	50466375	32		1276	thymus	g24_R6	4	No Ct		16.36		6276	endometrium	g24_R3	4	No Ct		20.22		7275	placenta	g24_R3	4	No Ct		21.94
																784	fetal_serum	g23_R3	4	No Ct		33.39		1277	thymus	g24_R7	4	No Ct		20.28		6277	endometrium	g24_R5	4	No Ct		21.5		7276	placenta	g24_R5	4	No Ct		19.99
																785	fetal_serum	g23_R4	4	15.3812	20919562500	No Ct		1278	thymus	g24_R8	4	No Ct		31.5		6278	endometrium	g24_R6	4	No Ct		20.72		7277	placenta	g24_R6	4	No Ct		32.93
																786	fetal_serum	g23_R5	4	13.4354	67061625000	30.7		1279	thymus	g15_L1	3	No Ct		17.87		6279	endometrium	g15_L7	3	No Ct		18.66		7278	placenta	g15_L7	3	No Ct		20.3
																787	fetal_serum	g23_R7	4	14.3913	37838625000	33.45		1280	thymus	g15_L2	3	No Ct		20.17		6280	endometrium	g15_L2	3	No Ct		19.74		7279	placenta	g15_L2	3	No Ct		19.18
																788	fetal_serum	g23_R8	4	15.0742	25140337500	29.95		1281	thymus	g15_L3	3	No Ct		23.3		6281	endometrium	g15_R4	3	25.1107	343133532	19.71		7280	placenta	g15_R4	3	25.003	359929360	18.94
																789	fetal_serum	g23_R9	4	14.1995	43320375000	33.23		1282	thymus	g15_R1	3	No Ct		28.15		6282	endometrium	g15_L1	3	No Ct		19.24		7281	placenta	g15_L1	3	No Ct		18.39
																790	fetal_serum	g23_R11	4	11.1435	260114625000	26.8		1283	thymus	g15_L4	3	No Ct		21.66		6283	endometrium	g15_L3	3	No Ct		21.37		7282	placenta	g15_L3	3	No Ct		19.42
																791	fetal_serum	g24_L1	4	12.2041	139633125000	27.42		1284	thymus	g15_L5	3	No Ct		16.13		6284	endometrium	g15_L4	3	No Ct		24.84		7283	placenta	g15_L4	3	No Ct		18.29
																792	fetal_serum	g24_L2	4	10.9644	288931500000	34.45		1285	thymus	g15_L6	3	No Ct		18.22		6285	endometrium	g15_L5	3	No Ct		19.12		7284	placenta	g15_L5	3	No Ct		17.77
																793	fetal_serum	g24_L3	4	17.2146	7390125000	35.14		1286	thymus	g15_R2	3	No Ct		21.87		6286	endometrium	g15_L6	3	No Ct		19.02		7285	placenta	g15_L6	3	No Ct		21.04
																794	fetal_serum	g24_L4	4	27.8165	1.47221e+07	28.75		1287	thymus	g15_L7	3	No Ct		16.5		6287	endometrium	g15_R1	3	No Ct		20.01		7286	placenta	g15_R1	3	No Ct		22.48
																795	fetal_serum	g24_L5	4	No Ct		31.2		1288	thymus	g15_R3	3	No Ct		20.01		6288	endometrium	g15_R2	3	No Ct		20.65		7287	placenta	g15_R2	3	No Ct		20.8
																796	fetal_serum	g24_L6	4	No Ct		31.47		1289	thymus	g15_R4	3	16.3846	106841014000	20.7		6289	endometrium	g15_R3	3	No Ct		20.48		7288	placenta	g15_R3	3	No Ct		20.18
																797	fetal_serum	g24_L7	4	No Ct		32.9		1290	thymus	g15_R5	3	17.2015	62419397600	21.14		6290	endometrium	g15_R5	3	23.3407	1099463568	20.65		7289	placenta	g15_R5	3	20.7661	5981644760	24.26
																798	fetal_serum	g24_R1	4	No Ct		31.35		1291	thymus	g15_R6	3	16.309	112290231200	23.57		6291	endometrium	g15_R6	3	24.0713	679899920	19.59		7290	placenta	g15_R6	3	22.9917	1383249840	28.25
																799	fetal_serum	g24_R2	4	No Ct		30.61		1292	thymus	g15_R7	3	19.2808	15893547040	31.82		6292	endometrium	g15_R7	3	26.9215	1.04247e+08	19.59		7291	placenta	g15_R7	3	20.4366	7429560320	27.79
																800	fetal_serum	g24_R3	4	No Ct		29.47		1293	thymus	g16_L1	3	No Ct		21.78		6293	endometrium	g16_L11	3	26.7866	1.229e+08	20.51		7292	placenta	g16_L11	3	No Ct		35.43
																801	fetal_serum	g24_R4	4	No Ct		30.17		1294	thymus	g16_R1	3	No Ct		34.74		6294	endometrium	g16_R9	3	No Ct		20.43		7293	placenta	g16_R9	3	No Ct		21.05
																802	fetal_serum	g24_R5	4	No Ct		27.99		1295	thymus	g16_L2	3	No Ct		32.79		6295	endometrium	g16_L1	3	No Ct		21.48		7294	placenta	g16_L1	3	No Ct		24.86
																803	fetal_serum	g24_R6	4	No Ct		30.18		1296	thymus	g16_R2	3	No Ct		23.54		6296	endometrium	g16_L2	3	No Ct		19.1		7295	placenta	g16_L2	3	No Ct		21.84
																804	fetal_serum	g24_R7	4	No Ct		34.38		1297	thymus	g16_L3	3	No Ct		21.63		6297	endometrium	g16_L3	3	No Ct		20.09		7296	placenta	g16_L3	3	No Ct		34.07
																805	fetal_serum	g4_L1	1	No Ct		27.9		1298	thymus	g16_L4	3	No Ct		23.04		6298	endometrium	g16_L4	3	No Ct		20.15		7297	placenta	g16_L4	3	No Ct		23.18
																806	fetal_serum	g4_L2	1	No Ct		27.13		1299	thymus	g16_R3	3	No Ct		20.96		6299	endometrium	g16_L5	3	No Ct		22.09		7298	placenta	g16_L5	3	No Ct		23.67
																807	fetal_serum	g4_L3	1	No Ct		29.77		1300	thymus	g16_L5	3	No Ct		21.08		6300	endometrium	g16_L6	3	No Ct		22		7299	placenta	g16_L6	3	No Ct		23.56
																808	fetal_serum	g4_L4	1	No Ct		33.06		1301	thymus	g16_R4	3	No Ct		21.16		6301	endometrium	g16_L7	3	No Ct		20.6		7300	placenta	g16_L7	3	No Ct		22.75
																809	fetal_serum	g4_L5	1	No Ct		31.26		1302	thymus	g16_L6	3	No Ct		31.93		6302	endometrium	g16_L8	3	No Ct		21.38		7301	placenta	g16_L8	3	No Ct		21.9
																810	fetal_serum	g4_R1	1	No Ct		32.03		1303	thymus	g16_L7	3	No Ct		19.22		6303	endometrium	g16_L9	3	No Ct		20.72		7302	placenta	g16_L9	3	No Ct		23.44
																811	fetal_serum	g4_R2	1	No Ct		29.53		1304	thymus	g16_R5	3	No Ct		18.14		6304	endometrium	g16_L10	3	No Ct		20.07		7303	placenta	g16_L10	3	No Ct		22.07
																812	fetal_serum	g4_R3	1	No Ct		26.72		1305	thymus	g16_L8	3	No Ct		24.41		6305	endometrium	g16_R10	3	No Ct		22.05		7304	placenta	g16_R10	3	No Ct		31.29
																813	fetal_serum	g4_R4	1	No Ct		26.34		1306	thymus	g16_L9	3	No Ct		31.2		6306	endometrium	g16_R1	3	27.0234	9.74847e+07	20.68		7305	placenta	g16_R1	3	No Ct		21.85
																814	fetal_serum	g4_R5	1	No Ct		27.68		1307	thymus	g16_R6	3	No Ct		17.38		6307	endometrium	g16_R7	3	No Ct		19.86		7306	placenta	g16_R7	3	No Ct		22.49
																815	fetal_serum	g8_L1	2	No Ct		29.63		1308	thymus	g16_L10	3	No Ct		19.67		6308	endometrium	g16_R2	3	27.3474	7.8771e+07	21.04		7307	placenta	g16_R2	3	No Ct		33.47
																816	fetal_serum	g8_L2	2	No Ct		30.65		1309	thymus	g16_R7	3	No Ct		22.28		6309	endometrium	g16_R8	3	No Ct		19.14		7308	placenta	g16_R8	3	No Ct		29.23
																817	fetal_serum	g8_L3	2	No Ct		28.23		1310	thymus	g16_L11	3	No Ct		19.03		6310	endometrium	g16_R3	3	27.3394	7.91873e+07	20.4		7309	placenta	g16_R3	3	No Ct		23.31
																818	fetal_serum	g8_L4	2	No Ct		30.81		1311	thymus	g16_R8	3	No Ct		21.35		6311	endometrium	g16_R6	3	No Ct		20.57		7310	placenta	g16_R6	3	No Ct		25.26
																819	fetal_serum	g8_L5	2	No Ct		28.44		1312	thymus	g16_R9	3	No Ct		20.73		6312	endometrium	g16_R4	3	No Ct		21.47		7311	placenta	g16_R4	3	No Ct		34.61
																820	fetal_serum	g8_R1	2	No Ct		30.43		1313	thymus	g16_R10	3	No Ct		31.16		6313	endometrium	g16_R5	3	No Ct		21.04		7312	placenta	g16_R5	3	No Ct		22.58
																821	fetal_serum	g8_R2	2	No Ct		27.53		1314	thymus	g4_L1	1	No Ct		21.21		6314	endometrium	g4_L3	1	No Ct		20.9		7313	placenta	g4_L3	1	No Ct		22.85
																822	fetal_serum	g8_R3	2	No Ct		31.02		1315	thymus	g4_R1	1	No Ct		21.94		6315	endometrium	g4_L5	1	No Ct		20.32		7314	placenta	g4_L5	1	No Ct		26.2
																823	fetal_serum	g8_R4	2	No Ct		29.54		1316	thymus	g4_L2	1	No Ct		22.69		6316	endometrium	g4_L1	1	No Ct		21.31		7315	placenta	g4_L1	1	No Ct		27.14
																824	fetal_serum	g8_R5	2	No Ct		29.61		1317	thymus	g4_L3	1	No Ct		17.07		6317	endometrium	g4_L2	1	No Ct		21.69		7316	placenta	g4_L2	1	No Ct		20.44
																825	fetal_serum	g8_R6	2	No Ct		25.62		1318	thymus	g4_R2	1	No Ct		17.46		6318	endometrium	g4_L4	1	No Ct		20.39		7317	placenta	g4_L4	1	No Ct		20.72
																826	fetal_serum	g8_R7	2	No Ct		32.14		1319	thymus	g4_L4	1	No Ct		20.43		6319	endometrium	g4_R1	1	No Ct		20.55		7318	placenta	g4_R1	1	No Ct		36.64
																								1320	thymus	g4_R3	1	No Ct		20.03		6320	endometrium	g4_R2	1	No Ct		20.26		7319	placenta	g4_R2	1	No Ct		25.16
																								1321	thymus	g4_L5	1	No Ct		20.7		6321	endometrium	g4_R3	1	No Ct		19.89		7320	placenta	g4_R3	1	No Ct		35.74
																								1322	thymus	g4_R4	1	No Ct		33.56		6322	endometrium	g4_R4	1	No Ct		21.05		7321	placenta	g4_R4	1	No Ct		22.72
																								1323	thymus	g4_R5	1	No Ct		20.52		6323	endometrium	g4_R5	1	No Ct		21.18		7322	placenta	g4_R5	1	No Ct		23.27
																								1324	thymus	g8_L1	2	No Ct		22.86		6324	endometrium	g8_L1	2	No Ct		20.21		7323	placenta	g8_L1	2	No Ct		22.8
																								1325	thymus	g8_L2	2	No Ct		19.29		6325	endometrium	g8_L5	2	No Ct		20.37		7324	placenta	g8_L5	2	No Ct		21.51
																								1326	thymus	g8_L3	2	No Ct		22.63		6326	endometrium	g8_L2	2	No Ct		19.47		7325	placenta	g8_L2	2	No Ct		21.62
																								1327	thymus	g8_R1	2	No Ct		20.86		6327	endometrium	g8_L3	2	No Ct		20.36		7326	placenta	g8_L3	2	No Ct		22.67
																								1328	thymus	g8_L4	2	No Ct		21		6328	endometrium	g8_L4	2	No Ct		19.54		7327	placenta	g8_L4	2	No Ct		24.69
																								1329	thymus	g8_R2	2	No Ct		20.95		6329	endometrium	g8_R1	2	No Ct		20.14		7328	placenta	g8_R1	2	No Ct		22.3
																								1330	thymus	g8_L5	2	No Ct		18.92		6330	endometrium	g8_R2	2	No Ct		20.34		7329	placenta	g8_R2	2	No Ct		21.08
																								1331	thymus	g8_R3	2	No Ct		19.01		6331	endometrium	g8_R3	2	No Ct		21.28		7330	placenta	g8_R3	2	No Ct		36.34
																								1332	thymus	g8_R4	2	No Ct		19.68		6332	endometrium	g8_R4	2	No Ct		19.39		7331	placenta	g8_R4	2	No Ct		20.43
																								1333	thymus	g8_R5	2	No Ct		23.93		6333	endometrium	g8_R6	2	No Ct		33.95		7332	placenta	g8_R6	2	No Ct		33.41
																								1334	thymus	g8_R6	2	No Ct		19.47		6334	endometrium	g8_R5	2	No Ct		33.87		7333	placenta	g8_R5	2	No Ct		21.77
																								1335	thymus	g8_R7	2	No Ct		19.2		6335	endometrium	g8_R7	2	No Ct		23.53		7334	placenta	g8_R7	2	No Ct		23.3
